# Supplementary material for: GCMembrane-LLM: An Evidence-Grounded Domain-Specific Large Language Model for Structure–Performance Reasoning in Graphene and Carbon Nanotube Separation Membranes
Source: Membranes (Basel). 2026 Jun 21;16(6):214. doi: 10.3390/membranes16060214 (PMC13304321; doi:10.3390/membranes16060214)
Supplement: Supplementary file 1 [file membranes-16-00214-s001.zip]

Archive with 1 entries (1 files):
- membranes-4369928-supplementary.pdf
